# Supplementary material for: AMPK regulates ARF1 localization to membrane contact sites to facilitate fatty acid transfer between lipid droplets and mitochondria
Source: Cell Death Dis. 2025 Aug 18;16(1):623. doi: 10.1038/s41419-025-07957-7 (PMC12361384; doi:10.1038/s41419-025-07957-7)
Supplement: Supplementary file 3 — Supplementary materials-qPCR source data [file 41419_2025_7957_MOESM3_ESM.xlsx]

## Sheet: fig1G and fig S1G
c		Well	Cq	mean		mean
GAPDH	nc-1	A01	15.1779	14.8338		14.8338
	nc-2	A04	15.2551	14.9664		14.9664
	nc-3	A07	15.5878	15.2435		15.2435
	experiment-1	A10	14.8385	14.7496		14.7496
	experiment-2	A13	14.784	14.5901		14.5901
	experiment-3	A16	15.0351	14.5914		14.5914
Arf1	nc-1	B01	19.6896	19.5307		19.5307
	nc-2	B04	19.626	19.4709		19.4709
	nc-3	B07	19.0991	19.2293		19.2293
	experiment-1	B10	18.8725	18.8648		18.8648
	experiment-2	B13	19.3011	19.3667		19.3667
	experiment-3	B16	19.0681	19.1318		19.1318
ARF1	nc-1	C01	19.253	19.2462		19.2462
	nc-2	C04	19.026	19.0585		19.0585
	nc-3	C07	19.4308	19.3326		19.3326
	experiment-1	C10	18.8466	18.5976		18.5976
	experiment-2	C13	19.3347	19.2072		19.2072
	experiment-3	C16	18.6085	18.4683		18.4683
NDUFV1	nc-1	D01	21.8864	21.706		21.706
	nc-2	D04	22.2155	22.064		22.064
	nc-3	D07	22.0977	21.8912		21.8912
	experiment-1	D10	21.6619	21.6529		21.6529
	experiment-2	D13	22.0193	21.7006		21.7006
	experiment-3	D16	21.7192	21.5147		21.5147
CS	nc-1	E01	20.1677	20.1089		20.1089
	nc-2	E04	19.7522	19.612		19.612
	nc-3	E07	19.8347	19.7899		19.7899
	experiment-1	E10	19.3615	19.3357		19.3357
	experiment-2	E13	19.5419	19.4241		19.4241
	experiment-3	E16	19.8255	19.4731		19.4731
COX7C	nc-1	F01	19.1144	18.9509		18.9509
	nc-2	F04	19.1482	19.0927		19.0927
	nc-3	F07	19.0009	18.5848		18.5848
	experiment-1	F10	18.682	18.5665		18.5665
	experiment-2	F13	18.858	18.5994		18.5994
	experiment-3	F16	18.832	18.5854		18.5854
SDHB	nc-1	G01	20.2835	20.0515		20.0515
	nc-2	G04	20.2614	20.1709		20.1709
	nc-3	G07	20.4331	20.2916		20.2916
	experiment-1	G10	20.2038	20.119		20.119
	experiment-2	G13	20.2709	20.097		20.097
	experiment-3	G16	20.0642	19.879		19.879
ATP5F1	nc-1	H01	20.3924	20.1874		20.1874
	nc-2	H04	21.2538	20.8894		20.8894
	nc-3	H07	20.88	19.9391		19.9391
	experiment-1	H10	20.1013	19.5304		19.5304
	experiment-2	H13	19.8947	19.4129		19.4129
	experiment-3	H16	19.7425	19.221		19.221
PLIN2	nc-1	I01	21.2058	20.95		20.95
	nc-2	I04	20.9532	20.8266		20.8266
	nc-3	I07	21.1707	20.9669		20.9669
	experiment-1	I10	20.3298	20.2466		20.2466
	experiment-2	I13	20.4055	20.1703		20.1703
	experiment-3	I16	19.9436	19.8318		19.8318
PLIN5	nc-1	J01	28.9829	28.6319		28.6319
	nc-2	J04	29.344	29.4875		29.4875
	nc-3	J07		28.4355		28.4355
	experiment-1	J10	28.6851	28.4636		28.4636
	experiment-2	J13	29.3285	29.3008		29.3008
	experiment-3	J16	28.8051	28.8485		28.8485
ATGL	nc-1	K01	24.0207	23.8868		23.8868
	nc-2	K04	24.4663	24.2088		24.2088
	nc-3	K07	24.2105	23.9873		23.9873
	experiment-1	K10	23.7547	23.5442		23.5442
	experiment-2	K13	23.7853	23.5801		23.5801
	experiment-3	K16	23.4296	23.4042		23.4042
ACSL3	nc-1	L01	21.868	21.7541		21.7541
	nc-2	L04	21.9261	21.9072		21.9072
	nc-3	L07		21.7442		21.7442
	experiment-1	L10	20.9496	21.256		21.256
	experiment-2	L13	21.6074	21.4455		21.4455
	experiment-3	L16	21.4469	21.4193		21.4193
FASN	nc-1	M01		23.7514		23.7514
	nc-2	M04	24.3382	24.1505		24.1505
	nc-3	M07	24.1933	24.1328		24.1328
	experiment-1	M10	23.9158	23.9281		23.9281
	experiment-2	M13	24.2046	23.9768		23.9768
	experiment-3	M16	23.4157	22.575		22.575
HSL	nc-1	N01	26.1096	26.1194		26.1194
	nc-2	N04	26.2266	26.1109		26.1109
	nc-3	N07	26.0091	25.9316		25.9316
	experiment-1	N10	25.8403	25.5587		25.5587
	experiment-2	N13	26.0913	25.9776		25.9776
	experiment-3	N16	25.3808	24.7829		24.7829
DGAT1	nc-1	O01	23.6209	23.7196		23.7196
	nc-2	O04	24.7299	24.1669		24.1669
	nc-3	O07	23.9609	23.8558		23.8558
	experiment-1	O10	23.9675	23.9451		23.9451
	experiment-2	O13	23.9566	23.8816		23.8816
	experiment-3	O16	23.4986	23.497		23.497
DGAT2	nc-1	P01	27.1166	27.0573		27.0573
	nc-2	P04	27.1547	26.8024		26.8024
	nc-3	P07	27.353	27.2442		27.2442
	experiment-1	P10	26.1995	26.1912		26.1912
	experiment-2	P13		26.2354		26.2354
	experiment-3	P16	26.0255	25.6145		25.6145

## Sheet: fig6J
GAPDH	nc-1	A01	18.4169	18.4053		18.4053
	nc-2	A04	17.2074	17.199		17.199
	nc-3	A07	18.0073	18.011		18.011
	experiment-1	A10	17.1315	17.1238		17.1238
	experiment-2	A13	17.2729	17.2873		17.2873
	experiment-3	A16	17.3739	17.2481		17.2481
PLIN2	nc-1	B01	27.2728	27.0602		27.0602
	nc-2	B04	25.9923	26.0971		26.0971
	nc-3	B07	26.3841	26.4157		26.4157
	experiment-1	B10	25.1515	25.1545		25.1545
	experiment-2	B13	25.2493	25.3132		25.3132
	experiment-3	B16	25.0617	24.9563		24.9563
PLIN3	nc-1	C01	27.1347	27.0839		27.0839
	nc-2	C04	26.8302	26.6504		26.6504
	nc-3	C07	26.4091	26.5134		26.5134
	experiment-1	C10	26.7191	26.7406		26.7406
	experiment-2	C13	26.3843	26.3631		26.3631
	experiment-3	C16	26.2695	26.2413		26.2413
PLIN4	nc-1	D01	30.878	30.6923		30.6923
	nc-2	D04	28.3344	28.2453		28.2453
	nc-3	D07	28.2633	28.2261		28.2261
	experiment-1	D10	26.3737	26.4178		26.4178
	experiment-2	D13	25.5613	25.6244		25.6244
	experiment-3	D16	25.5295	25.4746		25.4746
PLIN5	nc-1	E01	27.8745	27.7223		27.7223
	nc-2	E04	26.6021	26.6005		26.6005
	nc-3	E07	27.6974	27.7453		27.7453
	experiment-1	E10	25.5002	25.432		25.432
	experiment-2	E13	25.342	25.2645		25.2645
	experiment-3	E16	25.139	24.9895		24.9895
DGAT1	nc-1	F01	28.7709	28.6257		28.6257
	nc-2	F04	28.5346	28.5262		28.5262
	nc-3	F07	28.2088	28.3163		28.3163
	experiment-1	F10	28.3635	28.3715		28.3715
	experiment-2	F13	28.3952	28.3053		28.3053
	experiment-3	F16	28.1654	27.8983		27.8983
DGAT2	nc-1	G01	27.0774	27.0718		27.0718
	nc-2	G04	26.6813	26.8652		26.8652
	nc-3	G07	27.103	26.9952		26.9952
	experiment-1	G10	26.0072	25.911		25.911
	experiment-2	G13	25.2684	25.1762		25.1762
	experiment-3	G16	25.0018	25.0165		25.0165
ACSL3	nc-1	H01	28.5269	28.6517		28.6517
	nc-2	H04	27.6307	27.709		27.709
	nc-3	H07	28.4939	28.4307		28.4307
	experiment-1	H10	27.3996	27.3273		27.3273
	experiment-2	H13	27.0111	26.8561		26.8561
	experiment-3	H16	27.1758	27.0531		27.0531
FASN	nc-1	I01	32.0218	32.1812		32.1812
	nc-2	I04	31.7951	32.0365		32.0365
	nc-3	I07	30.1104	30.3012		30.3012
	experiment-1	I10	33.2905	33.671		33.671
	experiment-2	I13	32.6307	32.3291		32.3291
	experiment-3	I16	33.3312	32.9956		32.9956
PPARG	nc-1	J01	28.0595	28.0254		28.0254
	nc-2	J04	28.2934	28.1978		28.1978
	nc-3	J07	27.9928	27.8961		27.8961
	experiment-1	J10	28.0333	27.9091		27.9091
	experiment-2	J13	28.1045	28.0181		28.0181
	experiment-3	J16	27.7173	27.5251		27.5251
FITM1	nc-1	K01	23.4413	23.5744		23.5744
	nc-2	K04	23.2151	23.1296		23.1296
	nc-3	K07	24.0642	24.0763		24.0763
	experiment-1	K10	24.3527	24.16		24.16
	experiment-2	K13	23.8085	23.8378		23.8378
	experiment-3	K16	23.4015	23.2979		23.2979
HSL	nc-1	L01	31.7067	31.9359		31.9359
	nc-2	L04	30.2753	30.2273		30.2273
	nc-3	L07	30.5165	30.3905		30.3905
	experiment-1	L10	31.0807	30.8964		30.8964
	experiment-2	L13	29.6136	29.5542		29.5542
	experiment-3	L16	28.8979	29.0345		29.0345
BSCL2	nc-1	M01	26.1701	26.1765		26.1765
	nc-2	M04	25.7665	25.7175		25.7175
	nc-3	M07	26.3681	26.3948		26.3948
	experiment-1	M10	26.255	26.2386		26.2386
	experiment-2	M13	26.1749	26.1072		26.1072
	experiment-3	M16	25.9579	25.7574		25.7574
SREBF1	nc-1	N01	32.367	32.4307		32.4307
	nc-2	N04	30.3255	30.1435		30.1435
	nc-3	N07	35.1232	34.5316		34.5316
	experiment-1	N10	32.6322	32.9733		32.9733
	experiment-2	N13	30.6828	30.5862		30.5862
	experiment-3	N16	30.8166	30.707		30.707
SCD1	nc-1	O01	28.3042	28.3377		28.3377
	nc-2	O04	27.3815	27.3876		27.3876
	nc-3	O07	26.9945	26.9657		26.9657
	experiment-1	O10	28.738	28.6391		28.6391
	experiment-2	O13	26.9597	27.0842		27.0842
	experiment-3	O16	26.9804	26.8747		26.8747
FABP4	nc-1	P01	25.2061	25.2635		25.2635
	nc-2	P04	21.7829	21.8938		21.8938
	nc-3	P07	24.5853	24.6687		24.6687
	experiment-1	P10	22.3468	22.4837		22.4837
	experiment-2	P13	21.5161	21.5655		21.5655
	experiment-3	P16	21.2974	21.2035		21.2035
ATGL	nc-1	Q01	30.2944	30.0071		30.0071
	nc-2	Q04	26.4197	26.3612		26.3612
	nc-3	Q07	29.3537	29.3428		29.3428
	experiment-1	Q10	26.3332	26.2534		26.2534
	experiment-2	Q13	23.9774	23.737		23.737
	experiment-3	Q16	24.2955	24.1818		24.1818
Arf1	nc-1	R01	25.6153	25.5096		25.5096
	nc-2	R04	23.1096	23.0572		23.0572
	nc-3	R07	24.5338	24.5928		24.5928
	experiment-1	R10	24.1426	24.1392		24.1392
	experiment-2	R13	23.9628	23.8514		23.8514
	experiment-3	R16	24.0386	24.0299		24.0299
ARF1	nc-1	S01	26.7555	26.6685		26.6685
	nc-2	S04	24.1103	24.071		24.071
	nc-3	S07	26.4514	26.4487		26.4487
	experiment-1	S10	26.1835	26.1714		26.1714
	experiment-2	S13	24.5249	24.4321		24.4321
	experiment-3	S16	24.4811	24.4809		24.4809
ATP5F1	nc-1	S01	27.2968	27.2619		27.2619
	nc-2	S04	25.3871	25.2804		25.2804
	nc-3	S07	27.8078	27.9056		27.9056
	experiment-1	S10	26.0467	25.9747		25.9747
	experiment-2	S13	25.5915	25.5159		25.5159
	experiment-3	S16	26.1791	26.1844		26.1844

## Sheet: fig6k
PLIN2		nc-1	nc-2	nc-3	experiment-1	experiment-2	experiment-3
	m GAPDH	18.0358	18.0093	18.1381	18.0454	18.3258	18.0825
	m PLIN2	26.9116	27.097	27.9672	28.5539	28.4273	28.1438
PLIN3		nc-1	nc-2	nc-3	experiment-1	experiment-2	experiment-3
	m GAPDH	16.5649	17.7043	17.2136	17.6477	17.9446	18.003
	m PLIN3	24.8745	25.3641	25.6851	26.7167	27.3093	27.0687
PLIN4		nc-1	nc-2	nc-3	experiment-1	experiment-2	experiment-3
	m GAPDH	16.5649	17.7043	17.2136	17.6477	17.9446	18.003
	m PLIN4	27.15	27.5666	27.6036	27.9101	28.7787	28.2416
PLIN5		nc-1	nc-2	nc-3	experiment-1	experiment-2	experiment-3
	m GAPDH	18.0358	18.0093	18.1381	18.0454	18.3258	18.0825
	m PLIN5	25.7237	24.3464	25.6537	26.9242	26.3679	26.6571
SREBF1		nc-1	nc-2	nc-3	experiment-1	experiment-2	experiment-3
	m GAPDH	18.0358	18.0093	18.1381	18.0454	18.3258	18.0825
	m ARF1	31.5885	31.0874	33.1436	32.7555	34.0421	32.756
SCD1		nc-1	nc-2	nc-3	experiment-1	experiment-2	experiment-3
	m GAPDH	18.0358	18.0093	18.1381	18.0454	18.3258	18.0825
	m ARF1	25.1402	25.938	26.6495	26.5159	26.853	25.8981
FABP4		nc-1	nc-2	nc-3	experiment-1	experiment-2	experiment-3
	m GAPDH	18.0358	18.0093	18.1381	18.0454	18.3258	18.0825
	m ARF1	19.9896	20.6055	21.4529	22.0997	21.8764	21.7186
FITM1		nc-1	nc-2	nc-3	experiment-1	experiment-2	experiment-3
	m GAPDH	18.0358	18.0093	18.1381	18.0454	18.3258	18.0825
	m ARF1	23.785	24.0466	23.6405	24.7262	25.0703	24.6076
PPARG		nc-1	nc-2	nc-3	experiment-1	experiment-2	experiment-3
	m GAPDH	18.0358	18.0093	18.1381	18.0454	18.3258	18.0825
	m ARF1	28.2493	28.2734	28.7414	29.7528	29.734	29.4965
Arf1		nc-1	nc-2	nc-3	experiment-1	experiment-2	experiment-3
	m GAPDH	18.0358	18.0093	18.1381	18.0454	18.3258	18.0825
	m Arf1	25.3386	24.2506	24.5464	26.0297	26.1593	26.3833
DGAT1		nc-1	nc-2	nc-3	experiment-1	experiment-2	experiment-3
	m GAPDH	18.0358	18.0093	18.1381	18.0454	18.3258	18.0825
	m ARF1	27.6346	28.3808	29.3091	29.3082	29.2902	29.8185
DGAT2		nc-1	nc-2	nc-3	experiment-1	experiment-2	experiment-3
	m GAPDH	18.0358	18.0093	18.1381	18.0454	18.3258	18.0825
	m ARF1	26.24	26.3732	27.633	28.6319	28.9358	39.7196
ACSL3		nc-1	nc-2	nc-3	experiment-1	experiment-2	experiment-3
	m GAPDH	18.0358	18.0093	18.1381	18.0454	18.3258	18.0825
	m ARF1	28.0058	28.5721	28.9483	29.184	29.7017	29.4562
FASN		nc-1	nc-2	nc-3	experiment-1	experiment-2	experiment-3
	m GAPDH	18.0358	18.0093	18.1381	18.0454	18.3258	18.0825
	m ARF1	31.0724	31.3287	33.1211	33.405	33.6535	32.8326
BSCL2		nc-1	nc-2	nc-3	experiment-1	experiment-2	experiment-3
	m GAPDH	18.0358	18.0093	18.1381	18.0454	18.3258	18.0825
	m ARF1	25.8818	26.2142	26.3828	26.4446	26.3944	26.5199
HSL		nc-1	nc-2	nc-3	experiment-1	experiment-2	experiment-3
	m GAPDH	18.0358	18.0093	18.1381	18.0454	18.3258	18.0825
	m ARF1	30.5086	29.7864	31.113	30.6611	30.876	31.0633
ATGL		nc-1	nc-2	nc-3	experiment-1	experiment-2	experiment-3
	m GAPDH	18.0358	18.0093	18.1381	18.0454	18.3258	18.0825
	m ARF1	25.1097	23.7356	25.2397	25.5091	26.1392	26.1344
